# Supplementary material for: Emergent dynamics due to chemo-hydrodynamic self-interactions in active polymers
Source: Nat Commun. 2024 Jun 8;15:4903. doi: 10.1038/s41467-024-49155-7 (PMC11162426; doi:10.1038/s41467-024-49155-7)
Supplement: Supplementary file 4 — Supplementary Videos [file 41467_2024_49155_MOESM4_ESM.zip]

Archive with 21 entries (21 files):
- New folder/SV1.mp4
- New folder/SV10.mp4
- New folder/SV11.mp4
- New folder/SV12.mp4
- New folder/SV13.mp4
- New folder/SV14.mp4
- New folder/SV15.mp4
- New folder/SV16.mp4
- New folder/SV17.mp4
- New folder/SV18.mp4
- New folder/SV19.mp4
- New folder/SV2.mp4
- New folder/SV20.mp4
- New folder/SV21.mp4
- New folder/SV3.mp4
- New folder/SV4.mp4
- New folder/SV5.mp4
- New folder/SV6.mp4
- New folder/SV7.mp4
- New folder/SV8.mp4
- New folder/SV9.mp4
