# Supplementary material for: Emergent dynamics due to chemo-hydrodynamic self-interactions in active polymers
Source: Nat Commun. 2024 Jun 8;15:4903. doi: 10.1038/s41467-024-49155-7 (PMC11162426; doi:10.1038/s41467-024-49155-7)
Supplement: Supplementary file 5 — Source Data [file 41467_2024_49155_MOESM5_ESM.zip]

Archive with 46 entries (22 files):
- Source Data/Figure 1/
- Source Data/Figure 1/Figure 1 Panel F/
- Source Data/Figure 1/Figure 1 Panel F/Flexibility.mat
- Source Data/Figure 3/
- Source Data/Figure 3/Figure 3 Panel A/
- Source Data/Figure 3/Figure 3 Panel A/R_Pen_Var_Confinement.mat
- Source Data/Figure 3/Figure 3 Panel B/
- Source Data/Figure 3/Figure 3 Panel B/oreintational_flexibility.mat
- Source Data/Figure 3/Figure 3 Panel C/
- Source Data/Figure 3/Figure 3 Panel C/chain_curvature.mat
- Source Data/Figure 4/
- Source Data/Figure 4/Figure 4 Panel A/
- Source Data/Figure 4/Figure 4 Panel A/MSD_DATA.mat
- Source Data/Figure 4/Figure 4 Panel A/Trajectory.mat
- Source Data/Figure 4/Figure 4 Panel B/
- Source Data/Figure 4/Figure 4 Panel B/Velocity.mat
- Source Data/Figure 6/
- Source Data/Figure 6/Figure 6 Panel C/
- Source Data/Figure 6/Figure 6 Panel C/Monomer_Velocity.mat
- Source Data/Figure 6/Figure 6 Panel D/
- Source Data/Figure 6/Figure 6 Panel D/Monomer_Trajectory.mat
- Source Data/Figure 6/Figure 6 Panel G/
- Source Data/Figure 6/Figure 6 Panel G/Chemical_Field_Line_Intensity.mat
- Source Data/Figure 8/
- Source Data/Figure 8/Figure 8 Panel A/
- Source Data/Figure 8/Figure 8 Panel A/Trajectory_phi=0p7.mat
- Source Data/Figure 8/Figure 8 Panel B/
- Source Data/Figure 8/Figure 8 Panel B/Droplet_Defect_Intensity_Angle_D1.mat
- Source Data/Figure 8/Figure 8 Panel B/Droplet_Defect_Intensity_Angle_D2_Inset.mat
- Source Data/SI_Figure 1/
- Source Data/SI_Figure 1/R_ll_Var_Confinement.mat
- Source Data/SI_Figure 2/
- Source Data/SI_Figure 2/Trajectory_(N=4).mat
- Source Data/SI_Figure 3/
- Source Data/SI_Figure 3/Panel A/
- Source Data/SI_Figure 3/Panel A/Velocity_vs_Time.mat
- Source Data/SI_Figure 3/Panel B/
- Source Data/SI_Figure 3/Panel B/Combine_Velocity.mat
- Source Data/SI_Figure 5/
- Source Data/SI_Figure 5/Panel A/
- Source Data/SI_Figure 5/Panel A/Bond_Angle_vsTime.mat
- Source Data/SI_Figure 5/Panel B/
- Source Data/SI_Figure 5/Panel B/Bond_Angle_N=4.mat
- Source Data/SI_Figure 5/Panel B/Bond_Angle_N=5.mat
- Source Data/SI_Figure 5/Panel B/Bond_Angle_N=6.mat
- Source Data/SI_Figure 5/Panel B/Bond_Angle_N=7.mat
